# Supplementary material for: Synthesis of Dipyridylaminoperylenediimide–Metal Complexes and Their Cytotoxicity Studies
Source: Pharmaceutics. 2022 Nov 27;14(12):2616. doi: 10.3390/pharmaceutics14122616 (PMC9781374; doi:10.3390/pharmaceutics14122616)
Supplement: Supplementary file 1 [file pharmaceutics-14-02616-s001.zip]

Archive with 1 entries (1 files):
- pharmaceutics-2042453-supplementary.pdf
